# Supplementary material for: Alternative transmission routes in the malaria elimination era: an overview of transfusion-transmitted malaria in the Americas
Source: Malar J. 2017 Feb 15;16:78. doi: 10.1186/s12936-017-1726-y (PMC5312538; doi:10.1186/s12936-017-1726-y)
Supplement: Supplementary file 1 — Additional file 1. Epidemiological and clinical characteristics of transfusion-transmitted malaria cases reported in the American continent: a systematic review database. [file 12936_2017_1726_MOESM1_ESM.xlsx]

## Sheet: Sheet1
Reference	Malaria species	Donors number	Sex, age (years)	Laboratorial results of the donor
Mali et al. (69)	P. falciparum	1	M, 27	PCR (-), IIF (+)
	P. falciparum	1	F, 30	PCR (-), IIF (+)
Gonzalez et al. (70)	P. falciparum	1	M, 21	Microscopy (-), PCR (+), IIF (+)
Mali et al. (71)	P. falciparum	1	M, NA	IIF (+)
CDC (75)	P. falciparum	1	M, 18	Microscopy (-), PCR (-), IIF (+)
Mungai et al. (76)	P. falciparum (33), P. vivax (25),	91		IIF (+) (48), microscopy (+) (7), IIF plus microscopy (+) (10)
	P. malariae (25), P. ovale (5),
Slinger et al. (77)	P. falciparum	1	F, 19	NA
	P. falciparum	1	M, NA	PCR (+)
	P. falciparum	1	NA, NA	Microscopy (+)
MacArthur et al. (78)	P. falciparum	1	NA, NA	IIF (+)
Mungai et al. (79)	P. falciparum	1	M, NA	Microscopy (+), PCR (+), IIF (+)
Williams et al. (80)	P. falciparum	1	M, NA	Microscopy (+), IIF (+)
CDC (81)	P. falciparum	1	M, NA	IIF (+), PCR (+)
Kashur et al (82)	P. falciparum	1	M, NA	Microscopy (-), IIF (+)
	P. falciparum	1	M, NA	Microscopy (-), IIF (+)
Barat et al. (83)	P. vivax	1	M, NA	Microscopy (+), IIF (+)
	P. falciparum	1	M, NA	Microscopy (+), IIF (+)
	P. vivax	1	F, NA	IIF (+), PCR (+)
Insausti and Torres (86)	Mixed P. falciparum-P. vivax infection	1	M, 21	Microscopy (+)
	P. falciparum	NA	NA, NA	NA
Ríos Fabra et al. (87)	P. falciparum	1	M, NA	NA
Yarrish et al. (90)	P. falciparum	1	M, NA	IIF (+)
Joishy and Lopez (91)	P. falciparum	1	M, NA	Microscopy (+)
Garfield et al. (92)	P. falciparum	1	M, NA	Microscopy (+)
Brooks and Barry (101)	P. falciparum	1	M, NA	Microscopy (+), IIF (+)
Fisher and Schultz (102)	P. falciparum	1	M, 22	Microscopy (+), IIF (+)
	P. falciparum	1	M, 21	Microscopy (-), IIF (+)
Chojnacki et al. (103)	P. falciparum	1	M, 19	Microscopy (-), Bone marrow aspirate (+)
Nahlen et al. (51)	P.malariae (17), P. falciparum (13), P. vivax (11) and P. ovale (4)	30	NA, NA	Microscopy (+), IIF (+)

## Sheet: Sheet2
Reference	Malaria species	Malaria diagnosis results of the recipient	Donors number	Sex, age (years)	Laboratorial results of the donor
Cullen and Arguin (67)	P. malariae	Microscopy (+), PCR (+)	1	M, 21	IIF (+), PCR (+)
Echeverri et al. (68)	P. vivax	Microscopy (+)	1	NA, NA	PCR (+)
Mali et al. (69)	P. falciparum	Microscopy (+)	1	M, 27	PCR (-), IIF (+)
	P. falciparum	Microscopy (+)	1	F, 30	PCR (-), IIF (+)
Scuracchio et al. (39)	P. malariae	Microscopy (+)	1	NA, NA	Microscopy (+), PCR (+), IIF (+)
Gonzalez et al. (70)	P. falciparum	Microscopy (+), IIF (+), PCR (+)	1	M, 21	Microscopy (-), PCR (+), IIF (+)
Mali et al. (71)	P. falciparum	Microscopy (+)	1	M, NA	IIF (+)
Kirchgatter et al. (72)	P. malariae	Microscopy (+)	1	NA, NA	Microscopy (-), PCR (+)
de Santi et al. (73)	P. malariae	Microscopy (+), PCR (+)	1	NA, NA	Microscopy (+), PCR (+), IFI (+)
Shah at al. (74)	P. malariae	Microscopy (+), PCR (+)	1	M, 17	Microscopy (-), PCR (-), IFI (+)
CDC (75)	P. falciparum	Microscopy (+)	1	M, 18	Microscopy (-), PCR (-), IIF (+)
Mungai et al. (76)	P. falciparum (33), P. vivax (25),	Microscopy (+), Serology (+)	91	M (53), F (14), 19 to 59 years (median: 27 years)	IIF (+) (48), microscopy (+) (7), IIF plus microscopy (+) (10), sole-donor criteria (2)
	P. malariae (25), P. ovale (5),
	Mixed unidentified infections (3)
	Unidentified (2)
Slinger et al. (77)	P. falciparum	Microscopy (+), PCR (+)	1	F, 19	NA
	P. falciparum	Microscopy (+), PCR (+)	1	M, NA	PCR (+)
	P. falciparum	Microscopy (+)	1	NA, NA	Microscopy (+)
MacArthur et al. (78)	P. falciparum	Microscopy (+)	1	NA, NA	IIF (+)
Mungai et al. (79)	P. falciparum	Microscopy (+)	1	M, NA	Microscopy (+), PCR (+), IIF (+)
Williams et al. (80)	P. falciparum	Microscopy (+)	1	M, NA	Microscopy (+), IIF (+)
CDC (81)	P. falciparum	Microscopy (+)	1	M, NA	IIF (+), PCR (+)
Kashur et al (82)	P. falciparum	Microscopy (+)	1	M, NA	Microscopy (-), IIF (+)
	P. falciparum	Microscopy (+)	1	M, NA	Microscopy (-), IIF (+)
Barat et al. (83)	P. vivax	Microscopy (+), IIF (+)	1	M, NA	Microscopy (+), IIF (+)
	P. falciparum	Microscopy (+), Bone marrow aspirate (+)	1	M, NA	Microscopy (+), IIF (+)
	P. vivax	NA	1	F, NA	IIF (+), PCR (+)
Soto Cáceres and Cumpa Suyón (84)	P. vivax	Microscopy (+)	NA	NA, NA	NA
	P. vivax	Microscopy (+)	NA	NA, NA	NA
De Andrade and Wanderley (85)	NA	Microscopy (+)	NA	NA, NA	NA
Insausti and Torres (86)	Mixed P. falciparum-P. vivax infection	Microscopy (+)	1	M, 21	Microscopy (+)
	P. falciparum	Microscopy (+)	NA	NA, NA	NA
Ríos Fabra et al. (87)	P. falciparum	Microscopy (+)	1	M, NA	NA
Olivares López et al. (88)	P. malariae (22) and P. vivax (22)	NA	NA	NA, NA	NA
CDC (89)	P. malariae	Microscopy (+)	1	M, NA	Microscopy (-), IIF (+)
	P. ovale	Microscopy (+)	1	M, NA	Microscopy (-), IIF (+)
Yarrish et al. (90)	P. falciparum	Microscopy (+)	1	M, NA	IIF (+)
Joishy and Lopez (91)	P. falciparum	Microscopy (+)	1	M, NA	Microscopy (+)
Garfield et al. (92)	P. falciparum	Microscopy (+)	1	M, NA	Microscopy (+)
Sawyer and Wadsworth (93)	P. ovale	Microscopy (+), Bone marrow aspirate (+)	1	F, 23	IIF (+)
Olivares et al. (94)	P. malariae (124), P. vivax (16)	Microscopy (+)	NA	NA, NA	NA
Najem and Sulzer (95)	P. malariae	Microscopy (+)	1	M, 28	IIF (+)
Maulitz et al. (96)	P. malariae	Microscopy (+), IIF (+)	1	F, 53	Microscopy (-), IIF (+)
	P. malariae	Microscopy (+), IIF (+)	1	M, 38	Microscopy (-), IIF (+)
Alvarez et al. (97)	P. malariae	Microscopy (+)	NA	NA, NA	NA
Seeler et al. (98)	P. vivax	Microscopy (+)	1	M, NA	NA
Dover and Guinee (99)	P. vivax	Microscopy (+)	1	M, 23	Microscopy (-), IIF (+)
Arriaga et al. (100)	P. malariae	NA	NA	NA, NA	NA
Brooks and Barry (101)	P. falciparum	Microscopy (+)	1	M, NA	Microscopy (+), IIF (+)
Fisher and Schultz (102)	P. falciparum	Microscopy (+)	1	M, 22	Microscopy (+), IIF (+)
	P. falciparum	Microscopy (+)	1	M, 21	Microscopy (-), IIF (+)
Chojnacki et al. (103)	P. falciparum	Microscopy (+)	1	M, 19	Microscopy (-), Bone marrow aspirate (+)
Fisher and York (104)	P. malariae	Microscopy (+)	1	M, NA	Microscopy (-), IIF (+)
Holtzclaw et al. (105)	P. malariae	PCR (+)	1	M, 20	IIF (+)
Nahlen et al. (51)	P.malariae (17), P. falciparum (13), P. vivax (11) and P. ovale (4)	NA	30	NA, NA	Microscopy (+), IIF (+)
